# Supplementary material for: Phylogenomic Analyses Support Traditional Relationships within Cnidaria
Source: PLoS One. 2015 Oct 14;10(10):e0139068. doi: 10.1371/journal.pone.0139068 (PMC4605497; doi:10.1371/journal.pone.0139068)
Supplement: S1 Table — Accession numbers or URLs for all data considered in this analysis, including data that were previously public and those that are newly generated here. A csv version of this table is available in the git repository (see Data Availability Statement). (CSV) [file pone.0139068.s006.csv]

New data	Species	Sample ID	SRA Number	Tissue	Collected by	Collection date	Locality	Depth	Lat Lon	Specimen Voucher	Library preparation method	Notes
N	Abylopsis tetragona	HWI-ST625-54-C026EACXX-6-ATCACG	SRX288276
N	Acropora digitifera	OIST_ACRDIG										Source http://marinegenomics.oist.jp/genomes/download/adi_v1.0.1.cdna.fa.gz
N	Acropora millepora	ext_ACRMIL										Source: http://www.bio.utexas.edu/research/matz_lab/matzlab/Data.html
Y	Aegina citrea	HWI-ST625-54-C026EACXX-3-TATC	SAMN03418514	whole animal	Steve Haddock	22-Apr-2008	USA: Pacific Ocean, Monterey Bay, CA		36.697177 N 122.054095 W	Photo Voucher from SHDH	NuGEN Encore
N	Agalma elegans	HWI-ST625-73-C0JUVACXX-7-AGALMA	SRX288285
N	Aiptasia pallida	SRX231866	SRX231866
Y	Alatina alata	HISEQ-168-C3DEYACXX-8-ALATINA	SAMN03418513	mature adult pedalium and tentacle, blastula, planula	Cheryl Lewis Ames, Arjen van Dorsten, Johan van Blerk	23-Apr-2014	Netherlands: Kralendijk, Bonaire		12.151891 N 68.278002 W	USNM 1248604 (whole body paravoucher, preserved in formalin; tissue frozen in biorepository)	Trizol/Phase Lock Protocol for the flash frozen samples (R1, R2, R3, R4), and Qiagen RNeasy Kit for those frozen in RNAlater (R54, R56, R59)
N	Amphimedon queenslandica	JGI_AMPQUE										Source: ftp://ftp.jgi-psf.org/pub/JGI_data/Amphimedon_queenslandica doi:10.1038/nature09201
N	Anemonia viridis	dbEST_ANEVIR										Source: http://www.ncbi.nlm.nih.gov/dbEST/
Y	Anthomastus	454_ANTHOM	SAMN03418507	polyp	Scott France	29-Mar-2009	Bahamas: Northeast Providence Channel, East of Whale Cay	1677m	25.400025 N 77.69036 W		See methods in: DOI: 10.1371/journal.pone.0022953
Y	Antipathes griggi	454_ANTGRI	SAMN03418506	colony fragment	Tony Montgomery	28-Sep-2009	USA: CEEBEE Barge (Mauanalua Bay), Oahu, HI	24-27m	21.248 N 157.768 W		See methods in: DOI: 10.1371/journal.pone.0022953
Y	Atolla vanhoeffeni	HWI-ST625-61-C02G3ACxx-6-GGCTAC	SAMN03418515	bell margin and lappets	Steve Haddock	20-May-2010	USA: Pacific Ocean, Monterey Bay, CA		36.707311 N 122.061062 W	Photo Voucher from SHDH	Shaner 454 | NEB Fragmentase | Illumina TruSeq RNA Sample Prep Kit (from end repair on)
N	Aurelia aurita	454_AURAUR	SRX019580
Y	Calibelemnon francei	454_CALFRA	SAMN03418508	polyp	Scott France	28-Mar-2009	Bahamas: Bahama Escarpment, N of west end of Eleuthera Is.	1969m	25.6686 N 76.770 W	CAS 179455	See methods in: DOI: 10.1371/journal.pone.0022953
Y	Candelabrum sp.	454_CANDEL	SAMN03453085	polyp	Paulyn Cartwright	01-Dec-2008	missing				See methods in: DOI: 10.1371/journal.pone.0022953
N	Capitella teleta	JGI_CAPTE1										Source: http://genome.jgi-psf.org/Capca1/Capca1.home.html
Y	Cerianthid	454_CERIAN	SAMN03453086	column	Meg Daly	missing	missing				See methods in: DOI: 10.1371/journal.pone.0022953
N	Clytia hemisphaerica	dbEST_CLYHEM										Source: http://www.ncbi.nlm.nih.gov/dbEST/
N	Craseoa lathetica	HWI-ST625-54-C026EACXX-7-CTTGTA	SRX288432
Y	Craspedacusta sowerbii	454_CRASPE	SAMN03418509	frustules	Terry Peard	08-Aug-1995	USA: Pond on Rt. 381 in Rector, PA			USNM 1263319	See methods in: DOI: 10.1371/journal.pone.0022953
N	Drosophila melanogaster	FLYBASE_DROMEL										Source: http://flybase.org
N	Ectopleura larynx	HWI-ST420-69-D0F2NACXX-3-ECTOPLEURA	SRX315375
Y	Haliclystus sanjuanensis	454_HALICL	SAMN03453087	whole animal	Claudia Mills	04-Aug-2008	USA: Cattle point, San Juan Island, San Juan County, WA		48.452550 N 122.962427 W		See methods in: DOI: 10.1371/journal.pone.0022953	Experiment accession numbers SRX978655 and SRX978656 were pooled to generate assembly
Y	Halitrephes valdiviae	454_HALVAL	SAMN03418510	bell margin	Steve Haddock	25-Mar-2008	USA: Pacific Ocean, Monterey Bay, CA		36.703252 N 122.053746 W	Photo Voucher from SHDH	See methods in: DOI: 10.1371/journal.pone.0022953
N	Hydra magnipapillata	NCBI_HYDMAG										Source: http://ftp.ncbi.nih.gov/genomes/Hydra_magnipapillata/RNA/rna.fa.gz
N	Hydractinia symbiolongicarpus	HISEQ-129-C25BFACXX-8-HYDRACTINIA	SRX474878
Y	Keratoisidinae	454_ISIDEL	SAMN03453088	colony fragments from 3 individuals	Scott France	22-Mar-2009	Bahamas	1263-1468m			See methods in: DOI: 10.1371/journal.pone.0022953
N	Metridium senile	dbEST_METSEN										Source: http://www.ncbi.nlm.nih.gov/dbEST/
N	Mnemiopsis leidyi	NHGRI_MNELEI										Source: http://research.nhgri.nih.gov/mnemiopsis/download/download.cgi?dl=transcriptome
N	Montastraea faveolata	dbEST_MONFAV										Source: http://www.ncbi.nlm.nih.gov/dbEST/
N	Nanomia bijuga	HWI-ST625-51-C02UNACXX-7-GATCAG	SRX288430
N	Nematostella vectensis	JGI_NEMVEC										Source: ftp://ftp.jgi-psf.org/pub/JGI_data/Nematostella_vectensis/v1.0/annotation/transcripts.Nemve1FilteredModels1.fasta.gz
Y	Nephthyigorgia	454_NEPHTH	SAMN03418511	colony fragment	Aquatouch, Inc.	03-Sep-2009	missing			RMNH Coel.40819	See methods in: DOI: 10.1371/journal.pone.0022953
Y	Obelia longissima	454_OBELON	SAMN03453089	polyp	Paulyn Cartwright	05-Aug-2009	USA: near Darling Marine center from a dredge	10m			See methods in: DOI: 10.1371/journal.pone.0022953
N	Physalia physalis	HWI-ST625-73-C0JUVACXX-7-TTAGGC	SRX288431
N	Podocoryna carnea	HISEQ-134-C27MTACXX-2-PODOCORYNA	SRX529566
N	Porites astreoides	ext_PORAST										Source: http://www.bio.utexas.edu/research/matz_lab/matzlab/Data.html
Y	Scleronephthya	454_SCLERO	SAMN03418512	colony fragment	Aquatouch, Inc.	03-Sep-2009	missing				See methods in: DOI: 10.1371/journal.pone.0022953
N	Strongylocentrotus purpuratus	NCBI_STRPUR										Source: http://www.spbase.org/SpBase/downloads.php
N	Taeniopygia guttata	NHGRI_TAEGUT										Source: ftp://ftp.ensembl.org/pub/release-71/fasta/taeniopygia_guttata/cdna/Taeniopygia_guttata.taeGut3.2.4.71.cdna.all.fa.gz
N	Trichoplax adhaerens	JGI_TRIADH										Source: http://genome.jgi-psf.org/Triad1/Triad1.download.html
